# Supplementary material for: Towards Strain-Level Complexity: Sequencing Depth Required for Comprehensive Single-Nucleotide Polymorphism Analysis of the Human Gut Microbiome
Source: Front Microbiol. 2022 May 5;13:828254. doi: 10.3389/fmicb.2022.828254 (PMC9119422; doi:10.3389/fmicb.2022.828254)
Supplement: Supplementary file 1 [file Data_Sheet_1.zip]

Archive with 11 entries (10 files):
- supplementary/
- supplementary/FigureS1.pdf
- supplementary/FigureS2.pdf
- supplementary/FigureS3.pdf
- supplementary/FigureS4.pdf
- supplementary/FigureS5.pdf
- supplementary/FigureS6.pdf
- supplementary/FigureS7.pdf
- supplementary/FigureS8.pdf
- supplementary/FigureS9.pdf
- supplementary/Supplementary_material.pdf
